# Supplementary material for: Meta-analysis of senescent cell secretomes to identify common and specific features of the different senescent phenotypes: a tool for developing new senotherapeutics
Source: Cell Commun Signal. 2023 Sep 28;21:262. doi: 10.1186/s12964-023-01280-4 (PMC10537976; doi:10.1186/s12964-023-01280-4)
Supplement: Supplementary file 2 — Additional file 1: Table S1. Detailed information of 20 studeis and 70 protein lists included in this study. [file 12964_2023_1280_MOESM1_ESM.xlsx]

## Sheet: MetaData
Title	Auther	Journal	Published	Resource	DOI	PMID	Species	CellType	StressType	Time	Data type
Endothelial progeria induces adipose tissue senescence and impairs insulin sensitivity through senescence associated secretory phenotype.	Barinda AJ, Ikeda K, Nugroho DB, Wardhana DA, Sasaki N, Honda S, Urata R, Matoba S, Hirata KI, Emoto N.	Nat Commun	2020	ProteomeXchange	10.1038/s41467-020-14387-w	31980643	Human	Endothelial cell	OIS	3-5 days	Quantitative
Unbiased analysis of senescence associated secretory phenotype (SASP) to identify common components following different genotoxic stresses	Özcan S, Alessio N, Acar MB, Mert E, Omerli F, Peluso G, Galderisi U.	Aging (Albany NY)	2016	PubMed	10.18632/aging.100971	27288264	Human	MSC	REP, Drug, H2O2, IR	3 days	Qualitative
Secretome analysis of in vitro aged human mesenchymal stem cells reveals IGFBP7 as a putative factor for promoting osteogenesis	Infante A, Rodríguez CI.	Sci Rep	2018	PubMed	10.1038/s41598-018-22855-z	29545581	Human	MSC, Adipocyte	Drug	21-42 days	Quantitative
Role of ADAM17 in the non-cell autonomous effects of oncogene-induced senescence	Morancho B, Martínez-Barriocanal Á, Villanueva J, Arribas J.	Breast Cancer Res	2015	PubMed	10.1186/s13058-015-0619-7	26260680	Human	Tumor cell	OIS	7 days	Qualitative
Radiation-Induced Endothelial Inflammation Is Transferred via the Secretome to Recipient Cells in a STAT-Mediated Process	Philipp J, Azimzadeh O, Subramanian V, Merl-Pham J, Lowe D, Hladik D, Erbeldinger N, Ktitareva S, Fournier C, Atkinson MJ, Raj K, Tapio S.	J Proteome Res	2017	PubMed	10.1021/acs.jproteome.7b00536	28849662	Human	Endothelial cell	IR	14 days	Qualitative
Proteomic Insights into Senescence of Testicular Peritubular Cells from a Nonhuman Primate Model	Stöckl JB, Schmid N, Flenkenthaler F, Drummer C, Behr R, Mayerhofer A, Arnold GJ, Fröhlich T.	Cells	2020	PubMed	10.3390/cells9112498	33213088	Marmoset	Testicular peritubular cell	REP	21-30 days	Quantitative
Proteomic characterisation of triple negative breast cancer cells following CDK4/6 inhibition	Beykou M, Arias-Garcia M, Roumeliotis TI, Choudhary JS, Moser N, Georgiou P, Bakal C.	Sci Data	2022	PubMed	10.1038/s41597-022-01512-1	35817775	Human	Tumor cell	Drug	7 days	Quantitative
Obesity induced by high-fat diet is associated with critical changes in biological and molecular functions of mesenchymal stromal cells present in visceral adipose tissue	Acar MB, Ayaz-Güner Ş, Di Bernardo G, Güner H, Murat A, Peluso G, Özcan S, Galderisi U.	Aging (Albany NY)	2020	PubMed	10.18632/aging.202423	33361524	Mouse	MSC	vivo	Other	Qualitative
Myeloma cells can corrupt senescent mesenchymal stromal cells and impair their anti-tumor activity	Özcan S, Alessio N, Acar MB, Toprak G, Gönen ZB, Peluso G, Galderisi U.	Oncotarget	2015	PubMed	10.18632/oncotarget.5430	26498687	Human	MSC	Drug, H2O2, REP, Drug	2-30 days	Qualitative
mTOR regulates MAPKAPK2 translation to control the senescence-associated secretory phenotype	Herranz N., Gallage S., Mellone M., Wuestefeld T., Klotz S., Hanley C.J., Raguz S., Acosta J.C., Innes A.J., Banito A., Georgilis A., Montoya A., Wolter K., Dharmalingam G., Faull P., Carroll T., Martínez-Barbera J.P., Cutillas P., Reisinger F., Heikenwalder M., Miller R.A., Withers D., Zender L., Thomas G.J., Gil J.	Nature Cell Biology	2015	Scopus	10.1038/ncb3225	26280535	Human	Fibroblast	OIS	7 days, other	Qualitative
Molecular basis of senescence transmitting in the population of human endometrial stromal cells	Griukova A, Deryabin P, Shatrova A, Burova E, Severino V, Farina A, Nikolsky N, Borodkina A.	Aging (Albany NY)	2019	PubMed	10.18632/aging.102441	31689238	Human	Mesenchymal cell	H2O2	7 days	Quantitative
Insulin-like growth factor binding proteins 4 and 7 released by senescent cells promote premature senescence in mesenchymal stem cells	Severino V., Alessio N., Farina A., Sandomenico A., Cipollaro M., Peluso G., Galderisi U., Chambery A.	Cell Death and Disease	2013	Scopus	10.1038/cddis.2013.445	24201810	Human	MSC	REP	30 days	Qualitative
Elucidating Proteoform Dynamics Underlying the Senescence Associated Secretory Phenotype	Doubleday PF, Fornelli L, Kelleher NL.	J Proteome Res	2020	PubMed	10.1021/acs.jproteome.9b00739	31940439	Human	Fibroblast	OIS	0.5-7 days	Quantitative
Characterization of Skin Aging-Associated Secreted Proteins (SAASP) Produced by Dermal Fibroblasts Isolated from Intrinsically Aged Human Skin	Waldera Lupa DM, Kalfalah F, Safferling K, Boukamp P, Poschmann G, Volpi E, Götz-Rösch C, Bernerd F, Haag L, Huebenthal U, Fritsche E, Boege F, Grabe N, Tigges J, Stühler K, Krutmann J.	J Invest Dermatol	2015	PubMed	10.1038/jid.2015.120	25815425	Human	Fibroblast	vivo	other	Quantitative
Cellular senescence in progenitor cells contributes to diminished remyelination potential in progressive multiple sclerosis	Nicaise AM, Wagstaff LJ, Willis CM, Paisie C, Chandok H, Robson P, Fossati V, Williams A, Crocker SJ.	Proc Natl Acad Sci U S A	2019	PubMed	10.1073/pnas.1818348116	30910981	Human	NPC	vivo	other	Qualitative
Cellular Aging Secretes: a Comparison of Bone-Marrow-Derived and Induced Mesenchymal Stem Cells and Their Secretome Over Long-Term Culture	Marote A, Santos D, Mendes-Pinheiro B, Serre-Miranda C, Anjo SI, Vieira J, Ferreira-Antunes F, Correia JS, Borges-Pereira C, Pinho AG, Campos J, Manadas B, Teixeira MR, Correia-Neves M, Pinto L, Costa PM, Roybon L, Salgado AJ.	Stem Cell Rev Rep	2023	PubMed	10.1007/s12015-022-10453-6	36152233		MSC	REP	24 days	Qualitative
Amphiregulin mediates non-cell-autonomous effect of senescence on reprogramming	von Joest M, Chen C, Douché T, Chantrel J, Chiche A, Gianetto QG, Matondo M, Li H.	Cell Rep	2022	PubMed	10.1016/j.celrep.2022.111074	35830812	Mouse	Fibroblast	OIS	12 days	Quantitative
A proteomic atlas of senescence-associated secretomes for aging biomarker development	Basisty N., Kale A., Jeon O.H., Kuehnemann C., Payne T., Rao C., Holtz A., Shah S., Sharma V., Ferrucci L., Campisi J., Schilling B.	PLoS biology	2020	Scopus	10.1371/journal.pbio.3000599	31945054	Human	Fibroblast, Epithelial cell	IR, OIS, Drug	4-14 days	Quantitative
Proteomic and Biological Analysis of the Effects of Metformin Senomorphics on the Mesenchymal Stromal Cells	Acar MB, Ayaz-Güner Ş, Gunaydin Z, Karakukcu M, Peluso G, Di Bernardo G, Özcan S, Galderisi U.	Front Bioeng Biotechnol	2021	PubMed	10.3389/fbioe.2021.730813	34676202	Human	MSC	Drug	18 days	Qualitative
Progression of irradiated mesenchymal stromal cells from early to late senescence: Changes in SASP composition and anti-tumour properties	Alessio N, Acar MB, Squillaro T, Aprile D, Ayaz-Güner Ş, Di Bernardo G, Peluso G, Özcan S, Galderisi U	Cell Prolif.	2023	PubMed	10.1111/cpr.13401	36949664	Human	MSC	H2O2, IR	2-90 days	Qualitative
